# Supplementary material for: SRSF6 balances mitochondrial-driven innate immune outcomes through alternative splicing of BAX
Source: eLife. 2022 Nov 21;11:e82244. doi: 10.7554/eLife.82244 (PMC9718523; doi:10.7554/eLife.82244)
Supplement: Figure 1—source data 1. — Unmodified immunoblots of RSAD2 (VIPERIN) and TUBULIN in Srsf6 KD RAW MΦ. As in G but for phosphorylated IRF3, total IRF3, and ACTIN. Boxed bands indicate what is shown in the main figures. Arrows indicate bands of interest. [file elife-82244-fig1-data1.zip]

Archive with 18 entries (17 files):
- Source Data Figure 1/
- __MACOSX/._Source Data Figure 1
- Source Data Figure 1/Source Data Figure 1L IRF3.png
- __MACOSX/Source Data Figure 1/._Source Data Figure 1L IRF3.png
- Source Data Figure 1/Source Data Figure 1L pIRF3.png
- __MACOSX/Source Data Figure 1/._Source Data Figure 1L pIRF3.png
- Source Data Figure 1/Source Data Figure 1J Rsad2.png
- __MACOSX/Source Data Figure 1/._Source Data Figure 1J Rsad2.png
- Source Data Figure 1/Source Data Figure 1J Tubulin.png
- __MACOSX/Source Data Figure 1/._Source Data Figure 1J Tubulin.png
- Source Data Figure 1/Source Data Figure 1G Actin.png
- __MACOSX/Source Data Figure 1/._Source Data Figure 1G Actin.png
- Source Data Figure 1/Source Data Figure 1G Srsf6.png
- __MACOSX/Source Data Figure 1/._Source Data Figure 1G Srsf6.png
- Source Data Figure 1/Source Data Figure 1L Actin.png
- __MACOSX/Source Data Figure 1/._Source Data Figure 1L Actin.png
- Source Data Figure 1/eLIFE Figure 1, Source Data 1.pdf
- __MACOSX/Source Data Figure 1/._eLIFE Figure 1, Source Data 1.pdf
