# Supplementary material for: SRSF6 balances mitochondrial-driven innate immune outcomes through alternative splicing of BAX
Source: eLife. 2022 Nov 21;11:e82244. doi: 10.7554/eLife.82244 (PMC9718523; doi:10.7554/eLife.82244)
Supplement: Figure 2—source data 1. [file elife-82244-fig2-data1.zip]

Archive with 16 entries (15 files):
- Source Data Figure 2/
- __MACOSX/._Source Data Figure 2
- Source Data Figure 2/Source Data Figure 2A Total Actin.png
- __MACOSX/Source Data Figure 2/._Source Data Figure 2A Total Actin.png
- Source Data Figure 2/Source Data Figure 2A Membrane Tom20.png
- __MACOSX/Source Data Figure 2/._Source Data Figure 2A Membrane Tom20.png
- Source Data Figure 2/Source Data Figure 2A Cyto Tom20.png
- __MACOSX/Source Data Figure 2/._Source Data Figure 2A Cyto Tom20.png
- Source Data Figure 2/Source Data Figure 2A Cyto Actin.png
- __MACOSX/Source Data Figure 2/._Source Data Figure 2A Cyto Actin.png
- Source Data Figure 2/Source Data Figure 2A Total Tom20.png
- __MACOSX/Source Data Figure 2/._Source Data Figure 2A Total Tom20.png
- Source Data Figure 2/eLIFE Figure 2, Source Data 1.pdf
- __MACOSX/Source Data Figure 2/._eLIFE Figure 2, Source Data 1.pdf
- Source Data Figure 2/Source Data Figure 2A Membrane Actin.png
- __MACOSX/Source Data Figure 2/._Source Data Figure 2A Membrane Actin.png
