# Supplementary material for: SRSF6 balances mitochondrial-driven innate immune outcomes through alternative splicing of BAX
Source: eLife. 2022 Nov 21;11:e82244. doi: 10.7554/eLife.82244 (PMC9718523; doi:10.7554/eLife.82244)
Supplement: Figure 2—figure supplement 1—source data 2. — Boxed bands indicate what is shown in the figure. [file elife-82244-fig2-figsupp1-data2.zip]

Archive with 12 entries (12 files):
- Source Data Figure 2A Cyto Actin.png
- __MACOSX/._Source Data Figure 2A Cyto Actin.png
- Source Data Figure 2A Cyto Tom20.png
- __MACOSX/._Source Data Figure 2A Cyto Tom20.png
- Source Data Figure 2A Membrane Actin.png
- __MACOSX/._Source Data Figure 2A Membrane Actin.png
- Source Data Figure 2A Membrane Tom20.png
- __MACOSX/._Source Data Figure 2A Membrane Tom20.png
- Source Data Figure 2A Total Actin.png
- __MACOSX/._Source Data Figure 2A Total Actin.png
- Source Data Figure 2A Total Tom20.png
- __MACOSX/._Source Data Figure 2A Total Tom20.png
