# Supplementary material for: SRSF6 balances mitochondrial-driven innate immune outcomes through alternative splicing of BAX
Source: eLife. 2022 Nov 21;11:e82244. doi: 10.7554/eLife.82244 (PMC9718523; doi:10.7554/eLife.82244)
Supplement: Figure 3—source data 1. [file elife-82244-fig3-data1.zip]

Archive with 8 entries (7 files):
- Source Data Figure 3/
- __MACOSX/._Source Data Figure 3
- Source Data Figure 3/eLIFE Figure3 Source Data_New.pdf
- __MACOSX/Source Data Figure 3/._eLIFE Figure3 Source Data_New.pdf
- Source Data Figure 3/.DS_Store
- __MACOSX/Source Data Figure 3/._.DS_Store
- Source Data Figure 3/Source Data Figure 3I Flag.png
- __MACOSX/Source Data Figure 3/._Source Data Figure 3I Flag.png
