# Supplementary material for: SRSF6 balances mitochondrial-driven innate immune outcomes through alternative splicing of BAX
Source: eLife. 2022 Nov 21;11:e82244. doi: 10.7554/eLife.82244 (PMC9718523; doi:10.7554/eLife.82244)
Supplement: Figure 3—figure supplement 1—source data 2. — Unmodified CLIP immunoblot of 3xFLAG-GFP and 3xFLAG-SRSF6 constructs expressed in RAW MΦ for 24 h. [file elife-82244-fig3-figsupp1-data2.zip]

Archive with 4 entries (4 files):
- Source Data Figure 3 supplemental B Bax.png
- __MACOSX/._Source Data Figure 3 supplemental B Bax.png
- Source Data Figure 3 supplemental B Brd2.png
- __MACOSX/._Source Data Figure 3 supplemental B Brd2.png
