# Supplementary material for: SRSF6 balances mitochondrial-driven innate immune outcomes through alternative splicing of BAX
Source: eLife. 2022 Nov 21;11:e82244. doi: 10.7554/eLife.82244 (PMC9718523; doi:10.7554/eLife.82244)
Supplement: Figure 4—source data 1. — SCR cells treated with staurosporine for 24 hr used as a positive control. Boxed bands indicate what is shown in the figure. Arrows indicate bands of interest. [file elife-82244-fig4-data1.zip]

Archive with 16 entries (15 files):
- Source Data Figure 4/
- __MACOSX/._Source Data Figure 4
- Source Data Figure 4/Source Data Figure 4I Mem cytochrome c.png
- __MACOSX/Source Data Figure 4/._Source Data Figure 4I Mem cytochrome c.png
- Source Data Figure 4/Source Data Figure 4I Cyto ATP5A1.png
- __MACOSX/Source Data Figure 4/._Source Data Figure 4I Cyto ATP5A1.png
- Source Data Figure 4/Source Data Figure 4I Mem Actin.png
- __MACOSX/Source Data Figure 4/._Source Data Figure 4I Mem Actin.png
- Source Data Figure 4/Source Data Figure 4I Mem ATP5A1.png
- __MACOSX/Source Data Figure 4/._Source Data Figure 4I Mem ATP5A1.png
- Source Data Figure 4/eLIFE Figure 4, Source Data 1.pdf
- __MACOSX/Source Data Figure 4/._eLIFE Figure 4, Source Data 1.pdf
- Source Data Figure 4/Source Data Figure 4I Cyto cytochrome c.png
- __MACOSX/Source Data Figure 4/._Source Data Figure 4I Cyto cytochrome c.png
- Source Data Figure 4/Source Data Figure 4I Cyto Actin.png
- __MACOSX/Source Data Figure 4/._Source Data Figure 4I Cyto Actin.png
