# Supplementary material for: SRSF6 balances mitochondrial-driven innate immune outcomes through alternative splicing of BAX
Source: eLife. 2022 Nov 21;11:e82244. doi: 10.7554/eLife.82244 (PMC9718523; doi:10.7554/eLife.82244)
Supplement: Figure 5—source data 1. — Boxed bands indicate what is shown in the figure. Arrows indicate bands of interest. [file elife-82244-fig5-data1.zip]

Archive with 12 entries (11 files):
- Source Data Figure 5/
- __MACOSX/._Source Data Figure 5
- Source Data Figure 5/Source Data Figure 5A Bax Actin.png
- __MACOSX/Source Data Figure 5/._Source Data Figure 5A Bax Actin.png
- Source Data Figure 5/Source Data Figure 5A Baxkappa Strep.png
- __MACOSX/Source Data Figure 5/._Source Data Figure 5A Baxkappa Strep.png
- Source Data Figure 5/eLIFE Figure 5, Source Data 1.pdf
- __MACOSX/Source Data Figure 5/._eLIFE Figure 5, Source Data 1.pdf
- Source Data Figure 5/Source Data Figure 5A Bax Strep.png
- __MACOSX/Source Data Figure 5/._Source Data Figure 5A Bax Strep.png
- Source Data Figure 5/Source Data Figure 5A Baxkappa Actin.png
- __MACOSX/Source Data Figure 5/._Source Data Figure 5A Baxkappa Actin.png
