# Supplementary material for: SRSF6 balances mitochondrial-driven innate immune outcomes through alternative splicing of BAX
Source: eLife. 2022 Nov 21;11:e82244. doi: 10.7554/eLife.82244 (PMC9718523; doi:10.7554/eLife.82244)
Supplement: Figure 6—source data 1. — Unmodified semi-quantitative RT-PCR gel of Bax and Brd2 (control) in FLAG-tagged SRSF6, SRSF6S303A, and SRSF6S303D inducible RAW MΦ expressed for 24 h after DOX induction. Boxed bands indicate what is shown in the figure. Arrows indicate bands of interest. [file elife-82244-fig6-data1.zip]

Archive with 12 entries (11 files):
- Source Data Figure 6/
- __MACOSX/._Source Data Figure 6
- Source Data Figure 6/Source Data Figure 6B Flag.png
- __MACOSX/Source Data Figure 6/._Source Data Figure 6B Flag.png
- Source Data Figure 6/eLIFE Figure6 Source Data_New.pdf
- __MACOSX/Source Data Figure 6/._eLIFE Figure6 Source Data_New.pdf
- Source Data Figure 6/Source Data Figure 6B Actin .png
- __MACOSX/Source Data Figure 6/._Source Data Figure 6B Actin .png
- Source Data Figure 6/Source Data Figure 6E Brd2.png
- __MACOSX/Source Data Figure 6/._Source Data Figure 6E Brd2.png
- Source Data Figure 6/Source Data Figure 6E Bax.png
- __MACOSX/Source Data Figure 6/._Source Data Figure 6E Bax.png
